# Supplementary material for: Invasive Trends of Spartina alterniflora in the Southeastern Coast of China and Potential Distributional Impacts on Mangrove Forests
Source: Plants (Basel). 2023 May 9;12(10):1923. doi: 10.3390/plants12101923 (PMC10222674; doi:10.3390/plants12101923)
Supplement: Supplementary file 1 [file plants-12-01923-s001.zip]

Archive with 1 entries (1 files):
- plants-2310545-supplementary.pdf
